# Supplementary material for: Nutritive Value of 11 Bee Pollen Samples from Major Floral Sources in Taiwan
Source: Foods. 2021 Sep 20;10(9):2229. doi: 10.3390/foods10092229 (PMC8469103; doi:10.3390/foods10092229)
Supplement: Supplementary file 1 [file foods-10-02229-s001.zip]

Archive with 1 entries (1 files):
- foods-1349924-supplementary.pdf
